# Supplementary material for: Toxoplasma type II effector GRA15 has limited influence in vivo
Source: PLoS One. 2024 Mar 29;19(3):e0300764. doi: 10.1371/journal.pone.0300764 (PMC10980211; doi:10.1371/journal.pone.0300764)
Supplement: S1 File — (XLS) [file pone.0300764.s007.xls]

## Sheet: Μ1-like M2 macs
						M1 like	M2
		cohort 1	Frequency	F4/80+ CD45+	CD11b+ CD11cint/lο	CD80+ CD86+	MMR+
			saline	6.83	13.2	14.6	4.97
				5.38	10.8	7.57	2.52
				7.44	7.56	20.8	3.84
				7.49	19.1	6.05	2.8
				4.06	13.7	9.02	2.94
				6.67	10.5	11	4.25
			WT	23.8	19.5	77.1	4.71
				18.4	31.2	68.4	4.03
				14.7	29.7	58.4	3.47
				18.8	25.6	62.8	3.16
				20.9	22.2	70	4.29
				17.3	21.1	67.3	3.62
				19.6	18.9	64.1	2.76
				23.8	23.7	72.7	1.26
				25.7	21.2	71.8	2.14
				22.4	23	74.5	3
				24.2	29	80.1	4.59
			∆gra15	21.6	19.5	67.9	3.93
				20.6	24.6	57.3	1.93
				25	15.9	70.3	3.41
				18.5	30	57.6	1.97
				16.6	23.5	66.2	3.08
				18.4	27.3	62.3	3.43
				17.9	26.7	59.9	4.88
				17.4	14.3	58.5	3.57
				11.2	17.1	47.3	2.88
				20.1	29.9	67.6	2.77
				18.5	25.8	69.2	3.4
				14.7	13.4	73.3	3.85
				14.3	17.3	66.6	4.83
						M1 like	M2
			total number	F4/80+ CD45+	CD11b+ CD11cint/lο	CD80+ CD86+	MMR+
			saline	3927250	518397	75686	25764.3
				4035000	435780	32988.5	10981.7
				3.906e+06	295294	61421.1	11339.3
				5.992e+06	1.14447e+06	69240.6	32045.2
				3349500	458881	41391.1	13491.1
				4835750	507754	55852.9	21579.5
			WT	34510000	6729450	5.18841e+06	316957
				20240000	6314880	4.31938e+06	254490
				13965000	4147605	2.4222e+06	143922
				15040000	3850240	2.41795e+06	121668
				25080000	5567760	3.89743e+06	238857
				7.785e+06	1.64264e+06	1.10549e+06	59463.4
				12740000	2.40786e+06	1.54344e+06	66456.9
				11900000	2820300	2.05036e+06	35535.8
				24415000	5175980	3.71635e+06	110766
				1.456e+07	3.3488e+06	2.49486e+06	100464
				21780000	6316200	5.05928e+06	289914
			II∆gra15	3.024e+07	5.8968e+06	4.00393e+06	231744
				1.442e+07	3.54732e+06	2.03261e+06	68463.3
				12500000	1987500	1.39721e+06	67773.8
				13875000	4162500	2.3976e+06	82001.2
				7470000	1755450	1.16211e+06	54067.9
				17480000	4772040	2.97298e+06	163681
				25955000	6929985	4.15106e+06	338183
				8700000	1.2441e+06	727799	44414.4
				1.288e+07	2202480	1.04177e+06	63431.4
				15075000	4507425	3.04702e+06	124856
				10175000	2625150	1.8166e+06	89255.1
				5880000	787920	577545	30334.9
				5.005e+06	865865	576666	41821.3
						M1-like	M2-like
		cohort 2	frequency	F4/80+ CD45+	CD11b+ Cd11c int	CD80+ CD86+	MMR+ F4/80+
			saline	3.8	45.8	19.3	5.3
				4.83	41.1	24.9	5.23
				3.71	35.2	25.3	6.87
			WT	18.2	25.4	73.2	2.85
				14.4	21.7	64.7	1.9
				13.4	29.6	65.2	3.01
				12.5	32.3	75.2	3.32
				14.9	28.5	73	3.77
			II∆gra15	11.9	23.8	64.2	4.2
				15.7	26.1	69	2.15
				11.7	24.2	64.8	2.65
				10.9	14.8	64.9	4.02
				10.3	19	61.9	5.13
						M1-like	M2-like
			total number	F4/80+ CD45+	CD11b+ Cd11c int	CD80+ CD86+	MMR+ F4/80+
			saline	2470000	1131260	218333	59956.8
				2052750	843680	210076	44124.5
				1391250	489720	123899	33643.8
			WT	19110000	4853940	3.55308e+06	138337
				8.64e+06	1.87488e+06	1.21305e+06	35622.7
				7370000	2.18152e+06	1.42235e+06	65663.8
				6250000	2.01875e+06	1.5181e+06	67022.5
				15645000	4458825	3.25494e+06	168098
			II∆gra15	10115000	2407370	1.54553e+06	101110
				17270000	4507470	3.11015e+06	96910.6
				11700000	2831400	1.83475e+06	75032.1
				6540000	967920	628180	38910.4
				4635000	880650	545122	45177.3

## Sheet: T cell flow data
cohort 1	freqency		CD3	CD3+ CD4+	CD3+/CD4+/foxp3+ CD4	CD3+/CD4+/Gata3+ CD4	CD3+/CD4+/IFN-gamma+ CD4	CD3+/CD4+/T-bet+ CD4	CD3+/CD8+	CD3+/CD8+/IFN-gamma+ CD8+	CD4+ IFNgamma+ MFI	IFN-gamma+ CD8+ MFI	NK1.1+ Cd3-	PD-1+ CTLA4+ CD4+	PD-1+ CTLA-4+ CD8+
	WT	5361	7	49.1	2.34	0.27	13.8	28.8	36	6.73	1276	1199	9.19	2.42	0.2
		5311	13.6	50.7	1.73	0.22	12.3	27.6	40.3	6.59	1217	1054	4.89	1.08	0.19
		5312	13.8	44.7	2.23	0.17	9.71	21.5	46	7.47	1194	1001	4.6	1.09	0.17
		5355	15.4	49.5	1.35	0.22	8.84	19.2	43.1	7.37	1202	1023	5.63	1.3	0.32
		5356	9.79	42.5	3.5	0.28	13.2	27.8	46.3	8.01	1303	1040	6.52	2.07	0.32
		5357	21	53.6	2.15	0.11	6.4	11.8	39.3	3.92	1183	1112	3.91	1.12	0.11
		5332	16.5	54.7	3.24	0.43	11.3	28.1	33.2	3.42	1050	941	4.33	2.35	0.53
		5362	13.1	48.1	1.93	0.26	5.09	11.2	43.6	3.56	1042	946	5.88	17.1	3.87
		5344	8.21	47.9	2.18	0.2	6.69	13.9	42.4	6.02	1262	972	5.12	2.62	0.42
		5325	8.17	44.5	1.89	0.27	10.2	19.4	45.4	6.49	1191	1155	5.16	4.39	0.49
		5324	11.5	46	2.46	0.31	9.07	22.4	43.2	5.23	1236	1094	7.17	5.6	0.51
											1336	1069	4.56	1.94	0.2
	II∆gra15	5341	15.7	46.1	2.46	0.17	9.99	17.7	42	8.09	1202	950	3.64	1.49	0.22
		5349	9.48	52.1	1.79	0.25	8.5	16.4	40	5.57	1178	981	4.69	2.23	0.37
		5315	13	49.2	2.3	0.15	7.88	15.2	43	4.98	1102	912	5.78	1.5	0.25
		5350	8.8	50.8	1.33	0.21	7.38	15.3	40.8	4.44	1228	1003	4.64	1.63	0.13
		5305	12.8	47.1	2.21	0.18	8.7	15.8	44.8	4.01	1196	1150	3.62	1.1	0.45
		5308	7.74	56.9	2.15	0.17	7.94	13.9	34.6	7.6	1137	1199	4.24	1.72	0.47
		5310	8.27	53.1	2.45	0.26	12	23	36.4	7.62	1233	1008	3.7	1.95	0.15
		5302	18.2	43	2.55	0.2	14.7	25.5	50.4	5.53	1225	1117	2.87	0.45	0.15
		5309	17	54.4	2.2	0.16	11.1	20	35.4	5.31	1268	1109	4.87	1.45	0.49
		5351	13.2	53.2	2	0.21	4.97	10.1	37.1	4.87	1273	1054	4.9	0.87	0.19
		5340	15.8	53.8	1.72	0.25	8.86	14.2	39.7	7.73	1231	1013	3.95	0.94	0.068
		5317	15.1	54.7	2.57	0.14	7.57	12.8	37.2	4.6	1223	977	3.44	1.39	0.2
		5316	19.3	48.9	2.23	0.15	6.44	11.6	43.5	2.79
	total number		CD3	CD3+ CD4+	CD3+/CD4+/foxp3+ CD4	CD3+/CD4+/Gata3+ CD4	CD3+/CD4+/IFN-gamma+ CD4	CD3+/CD4+/T-bet+ CD4	CD3+/CD8+	CD3+/CD8+/IFN-gamma+ CD8+			NK1.1+ Cd3-	PD-1+ CTLA-4+ CD4+	PD-1+ CTLA-4+ CD8+
	WT	5361	1.015e+07	4.98365e+06	116617	13455.9	687744	1.43529e+06	3.654e+06	245914			13325500	8767.16	8767.16
		5311	1.496e+07	7.58472e+06	131216	16686.4	932921	2.09338e+06	6028880	397303			5379000	12088.6	12088.6
		5312	1.311e+07	5.86017e+06	130682	9962.29	569023	1.25994e+06	6.0306e+06	450486			4370000	8502.01	8502.01
		5355	12320000	6098400	82328.4	13416.5	539099	1.17089e+06	5309920	391341			4504000	18267.4	18267.4
		5356	1.1748e+07	4.9929e+06	174751	13980.1	659063	1.38803e+06	5.43932e+06	435690			7824000	15926	15926
		5357	9450000	5065200	108902	5571.72	324173	597694	3.71385e+06	145583			1759500	4065.34	4065.34
		5332	10725000	5866575	190077	25226.3	662923	1.64851e+06	3560700	121776			2814500	13721	13721
		5362	6550000	3.15055e+06	60805.6	8191.43	160363	352862	2855800	101666			2940000	134366	134366
		5344	7.7995e+06	3.73596e+06	81443.9	7471.92	249936	519299	3.30699e+06	199081			4864000	20425.2	20425.2
		5325	5310500	2.36317e+06	44664	6380.57	241044	458455	2410967	156472			3354000	18953.9	18953.9
		5324	10350000	4761000	117121	14759.1	431823	1066464	4.4712e+06	233844			6453000	18951.9	18951.9
	II∆gra15	5341	21980000	10132780	249266	17225.7	1.01226e+06	1.7935e+06	9231600	746836			6384000	19154.2	19154.2
		5349	6.636e+06	3.45736e+06	61886.7	8643.39	293875	567006	2.6544e+06	147850			2548000	7313.15	7313.15
		5315	6500000	3.198e+06	73554	4797	252002	486096	2795000	139191			2345000	11394	11394
		5350	6.6e+06	3.3528e+06	44592.2	7040.88	247437	512978	2692800	119560			4335000	7037.93	7037.93
		5305	5760000	2712960	59956.4	4883.33	236028	428648	2.58048e+06	103477			2088000	2970.57	2970.57
		5308	7353000	4.18386e+06	89952.9	7112.56	332198	581556	2544138	193354			3439000	12383.8	12383.8
		5310	11991500	6.36749e+06	156003	16555.5	764098	1.46452e+06	4364906	332606			6148000	18583.9	18583.9
		5302	9100000	3913000	99781.5	7826	575211	997815	4586400	253628			1850000	5431.2	5431.2
		5309	19550000	10635200	233974	17016.3	1.18051e+06	2127040	6920700	367489			3300500	7863.93	7863.93
		5351	9900000	5266800	105336	11060.3	261760	531947	3672900	178870			3652500	14772	14772
		5340	8690000	4.67522e+06	80413.8	11688	414224	663881	3449930	266680			2695000	6045.95	6045.95
		5317	6040000	3.30388e+06	84909.7	4625.43	250104	422897	2.24688e+06	103356			1580000	1403.52	1403.52
		5316	6755000	3303195	73661.2	4954.79	212726	383171	2938425	81982.1			1204000	6047.65	6047.65
cohort 2
	Frequency		CD3+	CD3+/CD4+	CD3+/CD4+/foxp3+ CD4+	CD3+/CD4+/Gata3+ CD4+	CD3+/CD4+/IFN-gamma+ CD4+	CD3+/CD4+/Tbet+ Cd4+	CD3+/CD8+	CD3+/CD8+/IFN-gamma+ Cd8+	CD4+ IFNgamma+ MFI	CD8+ IFNgamma+ MFI	NK1.1+ Cd3-	PD-1+ CTLA-4+ CD4+	PD-1+ CTLA-4+ CD8+
	WT	5188	22	35.8	3.8	1.03	22.2	38.9	54.4	30.9	5268	3626	9.52	1.97	0.17
		5189	18	34.1	4.73	1.43	24.5	38.4	57.9	26.6	5324	3490	8.21	0.15	0.026
		5190	10.8	40.4	5.51	0.9	21.6	37.4	51	23.6	4997	3483	10.8	0.19	0
		5207	12.6	31.9	4.62	1.09	21.7	38.6	59.1	22.6	4751	3462	10.4	0.22	0.097
		5208	13	39	5.18	1.03	25.8	42	50.5	26.1	5246	3649	12.7	0.41	0.034
	II∆gra15	5180	19.2	40.8	3.19	0.49	16.7	29	50.6	20.7	4701	3462	7.29	0.1	0.068
		5181	16.7	41.7	2.75	1.35	23.4	33.8	48.8	29.3	5976	3671	11	0.12	0.049
		5187	16	38.9	2.39	0.66	18.9	29.2	51.6	27.3	5302	3785	11	0.16	0.028
		5204	16.2	37.5	4.53	1.35	27.9	48.5	51.2	31.1	5180	3686	10.7	0.33	0.11
		5205	24.1	29.6	4.66	1.43	27.7	45.6	62.5	14.8	5235	3359	7.24	0.2	0.19
	total number		CD3+	CD3+/CD4+	CD3+/CD4+/foxp3+ CD4+	CD3+/CD4+/Gata3+ CD4+	CD3+/CD4+/IFN-gamma+ CD4+	CD3+/CD4+/Tbet+ Cd4+	CD3+/CD8+	CD3+/CD8+/IFN-gamma+ Cd8+			NK1.1+ Cd3-	PD-1+ CTLA-4+ CD4+	PD-1+ CTLA-4+ CD8+
	WT	5188	23100000	8.2698e+06	314252	85178.9	1.8359e+06	3.21695e+06	12566400	3.88302e+06			9996000	121553	16934.7
		5189	10800000	3682800	174196	52664	902286	1.4142e+06	6253200	1.66335e+06			4926000	4140.09	1391.15
		5190	5940000	2399760	132227	21597.8	518348	897510	3029400	714938			5.94e+06	3270.79	0
		5207	6300000	2009700	92848.1	21905.7	436105	775744	3723300	841466			5200000	2693.42	2730.43
		5208	13650000	5323500	275757	54832.1	1373463	2235870	6893250	1.79914e+06			13335000	16369.8	2063.39
	II∆gra15	5180	16320000	6658560	212408	32626.9	1.11198e+06	1.93098e+06	8257920	1.70939e+06			6.1965e+06	4207.5	4239.63
		5181	18370000	7660290	210658	103414	1.79251e+06	2.58918e+06	8964560	2.62662e+06			12100000	6477.9	4045.03
		5187	16000000	6224000	148754	41078.4	1.17634e+06	1817408	8256000	2253888			11000000	5844.8	1885.52
		5204	9720000	3645000	165118	49207.5	1.01695e+06	1767825	4976640	1.54774e+06			6420000	7747.34	5020.36
		5205	10845000	3210120	149592	45904.7	889203	1.46381e+06	6778125	1.00316e+06			3.258e+06	4677.75	12067.6

## Sheet: 5 dpi liver
liver 5 dpi
cohort 1	infection	fold change B1/gapdh
	saline	ND
	saline	ND
	saline	ND
	WT	1.24862
	WT	1.5768
	WT	0.400627
	WT	0.77396
	WT	14.4901	outlier disregarded in analysis
	II∆gra15	0.704822
	II∆gra15	0.49437
	II∆gra15	0.413798
	II∆gra15	0.566572
	II∆gra15	0.362737
cohort 2	saline	ND
	saline	ND
	WT	0.162075
	WT	1.821
	WT	0
	WT	0.166055
	WT	2.85087
	II∆gra15	0.352672
	II∆gra15	0.174512
	II∆gra15	0.241161
	II∆gra15	0.0650669
	II∆gra15	0
		ND= nondetect

## Sheet: 5 dpi spleen
spleen 5 dpi
cohort 1	infection	fold change B1/gapdh
	saline	ND
	saline	ND
	saline	ND
	WT	0.524783
	WT	0.890771
	WT	1.43707
	WT	0.600038
	WT	1.54734
	II∆gra15	0.376258
	II∆gra15	0.349442
	II∆gra15	0.31276
	II∆gra15	0.437228
	II∆gra15	0.385052
cohort 2	saline	ND
	saline	ND
	WT	1.36762
	WT	0.59529
	WT	0.157308
	WT	1.22688
	WT	1.6529
	II∆gra15	0.378491
	II∆gra15	0.830277
	II∆gra15	0.814131
	II∆gra15	0.457444
	II∆gra15	0.198196

## Sheet: B1 cyst Iba1 T cell cohort 1
		B1 log fold change normalized to WT		cyst counts		IBA1 counts		T cell counts
	saline	0		0		6.85487		0
		0		0		6.57365		0
		0		0		6.68475		0
		0		0		6.62814		0
		0		0		6.85019		0
		0		0
	WT	0.237695		17		7.83684		8.3
		4.16173		32		7.94642		8.29
		1.7257		6		7.71167		8.07
		0.141661		5		7.27		7.91
		1.08461		17		7.50879		7.55
		0.273355		23		7.82		8.53
		0.168854		6		7.05		7.3
		0.361111		18		7.8986		7.94
		0.814422		7		7.07771		7.07
		1.03086		15		7.74735		8.46
		-		16		7.93394		8.59
	II∆gra15	0.0892409		5		7.31099		7.54
		0.130959		3		7.39124		7.86
		0.887108		2		7.4		7.32
		0.814422		9		7.49818		8.4
		0.564032		15		7.9674		7.69
		0		3		7.82628		8.82
		0.22229		11		7.91014		8.38
		0.258909		14		7.59805		7.5
		1.03563		10		7.8239		8.9
		0.389722		11		8.18529		8.72
		1.94601		39		7.64		7.82
		0.255344		5		7.35792		6.75
		0.184137		19		7.3		8.8
	II∆gra15::GRA15	0.260108		1
		0.0383982		0		7.5632		6.34
		0		2		7.72679		7.74
		0.0579324		3		-		9.05
		0.0199221		10		7.25739		6.45
		0		16		7.70851		8.46
		0		0		7.26601		6.67
		0.0922813		17		7.93573		9.62
		0.105881		2		7.3223		7.85
		0.0694531		0		7.0182		6.63
		0.680114		7		7.84732		8.17
		0.334601		4		7.28193		7.7
		0.251829		0		7.01356		6.4

## Sheet: B1 cyst Iba1 T cell cohort 2
cohort 2
saline		B1		cyst counts		IBA1 counts		T cell counts
5178		ND		0		6.89		0
5179		ND		0		6.9		0
5200		ND		0		6.832		0
WT
5188		1.03292		9		7.46		8.82
5189		0.145935		22		8.01		8.77
5190		1.45404		17		7.99		9.19
5207		0.933077		19		8.17		8.5
5208		1.43402		11		7.76		8.51
II∆gra15
5187		0.457994		1		7.65		8.87
5180		0		0		7.41		6.5
5181		1.15674		2		7.75		8.51
5204		0.0823779		3		7.71		9.33
5205		5.02829		16		7.67		8.49
II∆gra15::GRA15
5182		0		2		-		-
5199		0.264878		1		-		-
5185		0		7		-		-
5183		0.07948		41		-		-

## Sheet: IFN-gamma 2 dpi
IFN-γ 2 dpi
C56BL/6
cohort 1	WT	II∆gra15
	271	254
	4957.81	275
	2551.56	1531.37
	1762.5	2659.38
	5893	1595.31
cohort 2	WT	II∆gra15
	0	4733
	2002	0
	4289	565
	6781	467
	3540	5235
BALB/C	WT	II∆gra15
	201	274
	445	197
	432	373
	113	419
	89	301

## Sheet: Nuclear NFkΒ 24hpi
24 hpi nuclear mean pixel intensity
	uninfected	WT	II∆gra15	II∆gra15::GRA15
	11.123	77.876	39.282	59.19
	6.23	85.84	29.868	32.067
	17.86	49.81	44.76	92.182
	10.768	88.11	46.482	57.12
	13.048	66.528	27.614	41.995
	9.963	47.753	31.756	54.296
	6.481	28.753	30.227	74.657
	8.152	59.616	26.818	54.135
	5.456	67.916	42.917	58.262
	4.785	148.617	19.454	42.74
	7.123	59.035	44.18	44.596
	8.449	86.991	37.233	72.128
	6.286	65.365	19.673	74.882
	6.558	115.125	30.833	45.73
	7.624	63.703	36.709	46.131
	5.933	71.518	21.91	40.998
	6.963	106.512	24.425	29.014
	8.744	135.129	32.151	76.026
	6.456	52.841	17.489	64.688
	8.215	79.856	50.811	80.304
	6.19	60.014	20.533	118.15
	9.946	110.323	23.991	54.052
	9.17	49.102	23.3	108.132
	7.006	47.32	35.427	53.222
	4.955	50.784	83.612	103.141
	10.4	94.038	40.641	62.204
	6.483	65.241	47.308	48.071
	6.218	34.251	55.324	48.573
	9.1	51.546	23.909	54.671
	8.119	181.555	26.707	23.096
	7.133	211.221	16.452	53.428
		128.435	19.073	37.817
		91.607	29.322	89.483
		34.18	28.002	135.839
		16.27	44.573	71.671
		52.251	18.942	86.623
		57.55	20.972	36.303
		42.852	24.37	31.501
		53.827	32.331	77.223
		42.016	20.618	68.078
		24.165	25.238
		43.224	33.152
		37.96	33.826
		42.892	20.76
		43.925	44.91
		39.071	37.756
		29.909	19.705
		76.287	23.665
		48.527	14.254
		70.803	15.388
		65.774
		81.117
		58.035
		48.508
		34.103

## Sheet: RNA expression GRA15 in comp
RNA expression of GRA15 in complement normalized to WT
	WT	II∆gra15	II∆gra15::GRA15
rep 1	1	0	4.8
rep 2	1	0	2.94
rep 3	1	0	5.91

## Sheet: Nuclear NFκB 1 hr 3 hr 24 hr
nuclear mean NFκB in denoted strains at 1 hr, 3 hr, 24 hr post infection
		1 hpi
	WT	9.844	11.771	18.076	16.277	10.516	21.689	15.049	33.381	21.824	8.2	18.679	7.073	24.14	11.41	20.042	13.062	14.925	8.846	16.279	33.63	8.307	7.213	10.853	9.131	13.298	19.774	14.183	13.146	13.392	18.211	21.705	14.451	31.259	7.226	36.628	8.849
	II∆gra15	6.069	18.182	17.313	25.586	5.775	25.879	14.283	15.453	15.811	16.083	14.264	24.498	9.062	17.103	21.843	15.653	11.404	17.813	15.52	40.507	21.974	43.933	42.859	32.946	10.576	10.03	12.255	12.608	12.584	14.532	12.221	12.004	9.835	21.884	23.468	14.922	11.805	14.674	20.542	18.263	23.285	10.415
	II∆gra15::GRA15	15.008	23.27	29.035	12.878	30.54	27.927	15.831	21.757	14.707	18.443	27.499	27.712	27.735	12.269	15.555	13.712	24.462	29.696	21.134	28.109	15.325	11.537	21.473	14.828	36.972	14.698	32.562	15.801	17.35	12.933	12.885	14.179	13.9	28.146	32.082	22.285	37.126	17.968	15.896

[truncated: 2 more sheets: parasites per vacuole 24 hpi, Sheet5]
